# Supplementary material for: Development of a Convenient and Quantitative Method for Evaluating Photosensitizing Activity Using Thiazolyl Blue Formazan Dye
Source: Molecules. 2024 May 24;29(11):2471. doi: 10.3390/molecules29112471 (PMC11173384; doi:10.3390/molecules29112471)
Supplement: Supplementary file 1 [file molecules-29-02471-s001.zip]

Archive with 1 entries (1 files):
- molecules-3007316-supplementary.pdf
